# Supplementary material for: Antioxidant Activity and Photosynthesis Efficiency in Melissa officinalis Subjected to Heavy Metals Stress
Source: Molecules. 2023 Mar 14;28(6):2642. doi: 10.3390/molecules28062642 (PMC10053282; doi:10.3390/molecules28062642)
Supplement: Supplementary file 1 [file molecules-28-02642-s001.zip]

Archive with 1 entries (1 files):
- molecules-2241767-supplementary.pdf
